# Supplementary material for: Analyzing the Effect of Dried Shrimp on the Flavor of Sheep Bone Soup Through Sensory Evaluation Combined with Untargeted Approaches
Source: Foods. 2025 Apr 21;14(8):1425. doi: 10.3390/foods14081425 (PMC12026518; doi:10.3390/foods14081425)
Supplement: Supplementary file 1 [file foods-14-01425-s001.zip]

Archive with 1 entries (1 files):
- foods-3529803-supplementary.pdf
